# Supplementary material for: Physical Fitness of Chinese Primary School Students across the Coronavirus (COVID-19) Outbreak: A Retrospective Repeated Cross-Sectional Study
Source: Int J Environ Res Public Health. 2022 Jun 27;19(13):7870. doi: 10.3390/ijerph19137870 (PMC9265837; doi:10.3390/ijerph19137870)
Supplement: Supplementary file 1 [file ijerph-19-07870-s001.zip]

Archive with 1 entries (1 files):
- ijerph-1731283-supplementary.pdf
